# Supplementary material for: A novel series of high-efficiency vectors for TA cloning and blunt-end cloning of PCR products
Source: Sci Rep. 2019 Apr 23;9:6417. doi: 10.1038/s41598-019-42868-6 (PMC6478821; doi:10.1038/s41598-019-42868-6)
Supplement: Supplementary file 2 — Dataset S1 [file 41598_2019_42868_MOESM2_ESM.zip]

Archive with 6 entries (6 files):
- Supplementary_DatasetS1/pCRT.txt
- Supplementary_DatasetS1/pCRT_txt_map.docx
- Supplementary_DatasetS1/pCRZero.txt
- Supplementary_DatasetS1/pCRZero_txt_map.docx
- Supplementary_DatasetS1/pCRZeroT.txt
- Supplementary_DatasetS1/pCRZeroT_txt_map.docx
